# Supplementary material for: Impact of Positive Airway Pressure and Mask Leakage on Dry Eye and Glaucoma Risk in Obstructive Sleep Apnea: A Cross-Sectional Analysis
Source: Biomedicines. 2025 Dec 13;13(12):3077. doi: 10.3390/biomedicines13123077 (PMC12731221; doi:10.3390/biomedicines13123077)
Supplement: Supplementary file 1 [file biomedicines-13-03077-s001.zip]

Archive with 2 entries (2 files):
- Figure. S1.tif
- Figure. S2.tif
